# Supplementary material for: Phosphorylation of Thr9 Affects the Folding Landscape of the N-Terminal Segment of Human AGT Enhancing Protein Aggregation of Disease-Causing Mutants
Source: Molecules. 2022 Dec 10;27(24):8762. doi: 10.3390/molecules27248762 (PMC9786777; doi:10.3390/molecules27248762)
Supplement: Supplementary file 1 [file molecules-27-08762-s001.zip]

Archive with 1 entries (1 files):
- molecules-2065647-supplementary.pdf
